# Supplementary material for: Mountain goat survival and mortality during a period of increased puma abundance in the Black Hills, South Dakota
Source: PeerJ. 2020 May 29;8:e9143. doi: 10.7717/peerj.9143 (PMC7263294; doi:10.7717/peerj.9143)
Supplement: Supplemental Information 1 [file peerj-08-9143-s001.xls]

## Sheet: Program Mark Survival
		2004	2005	2006	2007	2008	2009	2010	2011	2012	2013	2014	2015	2016	2017	2018
	Survival	0.448	1	0.652	0.538	0.925	1	0.821	0.925	1	1	1	0.934	1	0.927	1
	SE	0.3596	0	0.139	0.136	0.072	0	0.093	0.072	0	0	0	0.063	0	0.071	0
	95% CI	0.0448-0.9335	1.00-1.00	0.360-0.862	0.285-0.773	0.618-0.990	1.00-1.00	0.569-0.941	0.615-0.990	1.00-1.00	1.00-1.00	1.00-1.00	0.652-0.991	1.00-1.00	0.622-0.990	1.00-1.00
	sample size*	2	3	18	15	13	17	17	14	12	15	15	15	14	14	13
		*Total number of radio collars working at any time during the year.
				2006-2010	2011-2018
				0.652	0.925
				0.538	1
				0.925	1
				1	1
				0.821	0.934
					1
					0.927
					1
			ave	0.7872	0.97325

## Sheet: CSM Mountain Goats
			2004	2005	2006	2007	2008	2009	2010	2011	2012	2013	2014	2015	2016	2017	2018
		Survival	0.448	1	0.652	0.538	0.925	1	0.821	0.925	1	1	1	0.934	1	0.927	1
		SE	0.3596	0	0.139	0.136	0.072	0	0.093	0.072	0	0	0	0.063	0	0.071	0
		95% CI	0.0448-0.9335	1.00-1.00	0.360-0.862	0.285-0.773	0.618-0.990	1.00-1.00	0.569-0.941	0.615-0.990	1.00-1.00	1.00-1.00	1.00-1.00	0.652-0.991	1.00-1.00	0.622-0.990	1.00-1.00
		sample size*	2	3	18	15	13	17	17	14	12	15	15	15	14	14	13
			*Total number of radio collars working at any time during the year.
								2008					2015
							CIF Unknown	0.077				CIF Puma	0.0667
							95% CI	0	0.211			95% CI	0	0.185
			2006	moved around numbers in mort code				2010
		CIF Fall	0.125				CIF Puma	0.118
		95% CI	0	0.327			95% CI	0	0.258
													2017
		CIF Drown	0.077				CIF Fence	0.0588				CIF Unknown	0.071
		95% CI	0	0.211			95% CI	0	0.164			95% CI	0	0.197
		CIF Oldage	0.077
		95% CI	0	0.211				2011
							CIF Fence	0.071
		CIF Puma	0.071				95% CI	0	0.197
		95% CI	0	0.197
			2007						Mean Survival
		CIF Puma	0.2889					2006	0.652
		95% CI	0	0.495				2007	0.538
								2008	0.925
								2009	1
		CIF Unknown	0.175					2010	0.821
		95% CI	0	0.369				2011	0.925
								2012	1
								2013	1
								2014	1
								2015	0.934
								2016	1
								2017	0.927
								2018	1
								mean	0.901692
								SD	0.141934
								SE	0.0393653
								LCL=	0.824536
								UCL=	0.978848

## Sheet: Raw Mountain Goat 2004
Number	Freq	Year	Gender	Cause	Mark_1	Last Day Alive	Day Mort	Binary	Mark_2
1	151.09	2004	F	Puma	1	90	91	1	1
2	151.57	2004	F	Alive	1	365	365	0	1

## Sheet: Raw Mountain Goat 2005
Number	Freq	Year	Gender	Cause	Mark_1	Last Day Alive	Day Mort	Binary	Mark_2
1	151.57	2005	F	Alive	1	365	365	0	1
2	151.21	2005	F	Alive	1	365	365	0	1
3	151.37	2005	F	Alive	1	365	365	0	1

## Sheet: Raw Mountain Goat 2006
Number	Freq	Year	Gender	Cause	Mark_1	Last Day Alive	Day Mort	Binary	Mark_2	age	beetle
1	151.28	2006	F	Alive	1	365	365	0	1	4	1042
2	151.294	2006	F	Alive	1	365	365	0	1	4	1042
3	151.57	2006	F	Alive	1	365	365	0	1	8	1042
4	151.21	2006	F	Alive	1	365	365	0	1	8	1042
5	151.37	2006	F	Alive	1	365	365	0	1	9	1042
6	151.24	2006	F	Alive	1	171	171	0	1	4	1042
7	151.26	2006	M	Alive	1	130	130	0	1	4	1042
8	151.29	2006	F	Alive	1	171	171	0	1	3	1042
9	151.2	2006	F	Alive	1	171	171	0	1	4	1042
10	151.08	2006	M	Alive	1	170	170	0	1	3	1042
11	150.86	2006	M	Alive	1	170	170	0	1	4	1042
12	150.87	2006	M	Fall	1	134	135	1	1	4	1042
13	151.88	2006	F	Drown	1	43	44	1	1	3	1042
14	151.1	2006	F	Alive	1	170	170	0	1	8	1042
15	150.880b	2006	F	Alive	1	100	100	0	1	3	1042
16	151.300b	2006	F	Lion	1	23	24	1	1	4	1042
17	150.400b	2006	F	Alive	1	100	100	0	1	4	1042
18	151.15	2006	M	OldAge	1	43	44	1	1	10	1042

## Sheet: Raw Mountain Goat 2007
Number	Freq	Year	Gender	Cause	Mark_1	Last Day Alive	Day Mort	Binary	Mark_2	age	beetle
1	151.57	2007	F	Puma	1	12	13	1	1	9	1801
2	151.21	2007	F	Alive	1	365	365	0	1	9	1801
3	151.37	2007	F	Alive	1	365	365	0	1	10	1801
4	151.24	2007	F	Alive	1	365	365	0	1	5	1801
5	151.29	2007	F	Alive	1	100	100	0	1	4	1801
6	151.2	2007	F	Puma	1	38	39	1	1	5	1801
7	151.08	2007	M	Puma	1	90	91	1	1	4	1801
8	151.86	2007	M	Unknown	1	118	119	1	1	5	1801
9	151.1	2007	M	Alive	1	365	365	0	1	9	1801
10	150.88	2007	F	Unknown	1	131	132	1	1	3	1801
11	150.4	2007	F	Puma	1	160	161	1	1	5	1801
12	151	2007	M	Alive	1	365	365	0	1	5	1801
13	151.15	2007	M	Alive	1	365	365	0	1	7	1801
14	151.31	2007	F	Alive	1	215	215	0	1	3	1801
15	151.34	2007	M	Alive	1	215	215	0	1	5	1801

## Sheet: Raw Mountain Goat 2008
Number	Freq	Year	Gender	Cause	Mark_1	Last Day Alive	Day Mort	Binary	Mark_2	age	beetle
1	151.87	2008	F	Alive	1	365	365	0	1	5	2888
2	151.88	2008	F	Alive	1	365	365	0	1	3	2888
3	151.15	2008	M	Alive	1	365	365	0	1	8	2888
4	151.2	2008	F	Alive	1	365	365	0	1	6	2888
5	151.31	2008	F	Alive	1	365	365	0	1	4	2888
6	151.34	2008	M	Alive	1	365	365	0	1	6	2888
7	151.38	2008	M	Alive	1	365	365	0	1	3	2888
8	151.4	2008	F	Alive	1	365	365	0	1	5	2888
9	151.21	2008	F	Alive	1	365	365	0	1	10	2888
10	151.37	2008	F	Alive	1	365	365	0	1	11	2888
11	150.24	2008	F	Alive	1	365	365	0	1	6	2888
12	150.29	2008	F	Alive	1	365	365	0	1	5	2888
13	151.1	2008	M	Unk	1	319	320	1	1	10	2888

## Sheet: Raw Mountain Goat 2009
Number	Freq	Year	Gender	Cause	Mark_1	Last Day Alive	Day Mort	Binary	Mark_2	age	beetle
1	151.87	2009	F	Alive	1	365	365	0	1	6	3609
2	150.88	2009	F	Alive	1	365	365	0	1	4	3609
3	151.1	2009	F	Alive	1	183	183	0	1	3	3609
4	151.15	2009	M	Alive	1	365	365	0	1	9	3609
5	151.28	2009	F	Alive	1	365	365	0	1	7	3609
6	151.3	2009	F	Alive	1	183	183	0	1	3	3609
7	151.31	2009	F	Alive	1	365	365	0	1	5	3609
8	151.34	2009	M	Alive	1	365	365	0	1	7	3609
9	151.35	2009	F	Alive	1	195	195	0	1	4	3609
10	151.38	2009	M	Alive	1	365	365	0	1	4	3609
11	150.4	2009	F	Alive	1	365	365	0	1	5	3609
12	150.57	2009	F	Alive	1	195	195	0	1	4	3609
13	151.21	2009	F	Alive	1	365	365	0	1	11	3609
14	151.37	2009	F	Alive	1	365	365	0	1	12	3609
15	151.24	2009	F	Alive	1	365	365	0	1	7	3609
16	151.29	2009	F	Alive	1	365	365	0	1	6	3609
17	151.86	2009	M	Alive	1	215	215	0	1	5	3609

## Sheet: Raw Mountain Goat 2010
Number	Freq	Year	Gender	Cause	Mark_1	Last Day Alive	Day Mort	Binary	Mark_2	age	beetle
1	151.87	2010	F	Alive	1	365	365	0	1	7	4496
2	150.88	2010	F	Alive	1	365	365	0	1	5	4496
3	151.1	2010	F	Alive	1	365	365	0	1	4	4496
4	151.15	2010	M	Alive	1	365	365	0	1	10	4496
5	151.28	2010	F	Alive	1	365	365	0	1	8	4496
6	151.3	2010	F	Alive	1	365	365	0	1	4	4496
7	151.31	2010	F	Alive	1	365	365	0	1	6	4496
8	151.34	2010	M	Alive	1	365	365	0	1	8	4496
9	151.35	2010	F	Alive	1	365	365	0	1	5	4496
10	151.38	2010	M	Alive	1	365	365	0	1	5	4496
11	150.4	2010	F	Alive	1	365	365	0	1	6	4496
12	150.57	2010	F	Alive	1	365	365	0	1	5	4496
13	151.21	2010	F	Fence	1	150	151	1	1	12	4496
14	151.37	2010	F	Alive	1	365	365	0	1	13	4496
15	151.24	2010	F	Puma	1	150	151	1	1	8	4496
16	151.29	2010	F	Puma	1	150	151	1	1	7	4496
17	151.86	2010	M	Alive	1	365	365	0	1	6	4496

## Sheet: Raw Mountain Goat 2011
Number	Freq	Year	Gender	Cause	Mark_1	Last Day Alive	Day Mort	Binary	Mark_2	age	beetle
1	151.87	2011	F	Alive	1	365	365	0	1	8	5255
2	150.88	2011	F	Alive	1	365	365	0	1	6	5255
3	151.1	2011	F	Alive	1	365	365	0	1	5	5255
4	151.15	2011	M	Alive	1	365	365	0	1	11	5255
5	151.28	2011	F	Alive	1	365	365	0	1	9	5255
6	151.3	2011	F	Alive	1	365	365	0	1	5	5255
7	151.31	2011	F	Alive	1	365	365	0	1	7	5255
8	151.34	2011	M	Alive	1	365	365	0	1	9	5255
9	151.35	2011	F	Alive	1	365	365	0	1	6	5255
10	151.38	2011	M	Alive	1	365	365	0	1	6	5255
11	150.4	2011	F	Alive	1	365	365	0	1	7	5255
12	150.57	2011	F	Alive	1	365	365	0	1	6	5255
13	151.37	2011	F	Fence	1	110	111	1	1	14	5255
14	151.86	2011	M	Censor	1	171	171	0	1	7	5255

[truncated: 7 more sheets: Raw Mountain Goat 2012, Raw Mountain Goat 2013, Raw Mountain goat 2014, Raw Mountain Goat 2015, Raw Mountain Goat 2016, Raw Mountain Goat 2017, Raw Mountain Goat 2018]
